# Supplementary material for: Whole cell affinity for 4‐amino‐5‐hydroxymethyl‐2‐methylpyrimidine (HMP) in the marine bacterium Candidatus Pelagibacter st. HTCC7211 explains marine dissolved HMP concentrations
Source: Environ Microbiol Rep. 2024 Oct 4;16(5):e70023. doi: 10.1111/1758-2229.70023 (PMC11452348; doi:10.1111/1758-2229.70023)
Supplement: Supplementary file 1 — Table S1. Presence/absence of putative HMP/Thiamin transport system components. Reference HMP/Thiamin transport system proteins uniprot and Eggnog6 accessions are shown, along with references where the proteins were previously characterized. Presence/absence and locus tags for SAR11 HTCC7211 and HTCC1062 are shown. Table S2. Included CytX/PLUTO homologues from the Eggnog 6 orthogroup LCOG1953. Accessions and organism names for the CytX homologues, along with the reason for inclusion of each protein, are shown. Table S3. Pairwise TM scores of selected PLUTO/CytX homologues determined by mTM‐align software. CytX from SAR11 has the highest TM score with the Arabidopsis thaliana PLUTO protein, compared to other members for the LCOG1953 orthogroup. Table S4. Included Sodium:Solute Symporters/ThiV homologues from the Eggnog 6 orthogroup LCOG0591. Accessions and organism names for the ThiV homologues, along with the reason for inclusion of each protein, are shown. Table S5. Pairwise TM scores of selected Sodium:Solute Symporters determined by mTM‐align software. ThiV from SAR11 has the highest identity with the SSSP protein from Emiliania huxleyi and other eukaryotic proteins rather than the prokaryotic proline symporters. Table S6. Putative transmembrane domains in selected Sodium:Solute Symporters relative to SiaT crystal structure. ThiV is predicted to have all 10 conserved transmembrane domains compared with the SiaT protein. See Figure 4B for more information. [file EMI4-16-e70023-s002.xlsx]

## Sheet: S1. HMP Thiamin Importers
S1 Table. Presence/absence of putative HMP/Thiamin transport system components
Gene	Present in SAR11?	HTCC1062 locus	HTCC7211 locus	Eggnog6 Orthogroup	Ref Organism	Reference	Note
ThiY	Absent	NA	NA	LCOG0715	Bacillus halodurans	https://doi.org/10.1021/bi101209t	ThiXYZ; ThiY HMP-binding protein
YkoF	Absent	NA	NA	72ZIM	Bacillus subtilis	https://doi.org/10.1016/j.jmb.2004.08.037	YkoFEDC/ThiUVWX; YkoF Soluble Thiamin-binding protein
YkoE	Absent	NA	NA	LCOG4721	Bacillus subtilis	https://doi.org/10.1016/j.chembiol.2016.06.008	YkoFEDC/ThiUVWX; YkoE Transmembrane Thiamin-binding protein
ThiT	Absent	NA	NA	LCOG3859	Bacillus subtilis	https://doi.org/10.1128/jb.187.23.8127-8136.2005	YuaJ/ThiT; ThiT Thiamine Transporter
HmpT	Absent	NA	NA	LCOG4720	Lactobacillus brevis	https://doi.org/10.1038/nature12045 https://doi.org/10.1038/celldisc.2015.14	LVIS_2151HmpT/PdxU2; PdxU2 pyridoxine-binding protein
CytX	Present	SAR11_0868	PB7211_748	LCOG1953	Arabidopsis thaliana	https://doi.org/10.1042/BSR20180048	CytX/PLUTO; PLUTO Plastidial nucleobase transporter
ThiW	Absent	NA	NA	LCOG4732	Streptococcus pneumoniae	https://doi.org/10.1074/jbc.M208965200	ThiW; putative transmembrane protein
ThiV	Present	SAR11_0811	PB7211_402	LCOG0591	Methylobacillus flagellatus	https://doi.org/10.1074/jbc.M208965200	Mfla_1786 ThiV; putative Thiamin transporter
SSSP/SSSF	Present	SAR11_0811	PB7211_402	LCOG0591	Emiliania huxleyi	https://doi.org/10.1038/ismej.2014.146	SSSP and SSSF; putative HMP transporters; TPP riboswitch function, HMP auxotroph
SSSP	Present	SAR11_0811	PB7211_402	LCOG0591	Phaeodactylum tricornutum	https://doi.org/10.1111/nph.18296	ThiV/SSSP; Thiamin transporter
SSSQ	Present	SAR11_0811	PB7211_402	LCOG0591	Candida parapsilosis	https://doi.org/10.1371/journal.pgen.1007429	DUR31/SSSQ; Thiamin transporter

## Sheet: S2. Included CytX LCOG1953
S2 Table. Included CytX/PLUTO homologs from the Eggnog 6 orthogroup LCOG1953
label	Uniprot Accession	Protein Name	Organism	Reason for inclusion
D6R8X8-2x79-HyuP-Mhp1-Microbacterium	D6R8X8	HyuP (Mhp1)	Microbacterium liquefaciens	Crystal structure - PDB accession 2x79
P05316-FUR4-Saccharomyces	P05316	FUR4	Saccharomyces cerevisiae	Putative uracil permease
P0AA82-CodB-Escherichia	P0AA82	CodB	Escherichia coli	Cytosine permease
P94575-AllP-PucI-Bacillus	P94575	AllP (PucI)	Bacillus subtilis	Allantoin permease
Q04895-DAL4-Saccharomyces	Q04895	DAL4	Saccharomyces cerevisiae	Allantoin permease
Q05998-THI7-Saccharomyces	Q05998	THI7	Saccharomyces cerevisiae	Thiamine transporter
Q4FMA5-CytX-SAR11_0868	Q4FMA5	CytX (PucI)	Pelagibacter ubique HTCC1062
Q9LZD0-PLUTO-Arabidopsis	Q9LZD0	PLUTO	Arabidopsis thaliana	Characterized HMP transporter

## Sheet: S3. CytX Pairwise TM score
S3 Table. Pairwise TM scores of selected PLUTO/CytX homologs determined by mTM-align software
sequence	D6R8X8-2x79-HyuP-Mhp1-Microbacterium	P05316-FUR4-Saccharomyces	P0AA82-CodB-Escherichia	P94575-AllP-PucI-Bacillus	Q04895-DAL4-Saccharomyces	Q05998-THI7-Saccharomyces	Q4FMA5-CytX-SAR11_0868	Q9LZD0-PLUTO-Arabidopsis
D6R8X8-2x79-HyuP-Mhp1-Microbacterium	1	0.846	0.8019	0.8437	0.8314	0.8434	0.7512	0.8014
P05316-FUR4-Saccharomyces	0.846	1	0.865	0.9165	0.9006	0.8129	0.8338	0.7531
P0AA82-CodB-Escherichia	0.8019	0.865	1	0.8708	0.8708	0.8618	0.8331	0.8616
P94575-AllP-PucI-Bacillus	0.8437	0.9165	0.8708	1	0.9046	0.893	0.8318	0.9129
Q04895-DAL4-Saccharomyces	0.8314	0.9006	0.8708	0.9046	1	0.8226	0.8489	0.7751
Q05998-THI7-Saccharomyces	0.8434	0.8129	0.8618	0.893	0.8226	1	0.828	0.7451
Q4FMA5-CytX-SAR11_0868	0.7512	0.8338	0.8331	0.8318	0.8489	0.828	1	0.8638
Q9LZD0-PLUTO-Arabidopsis	0.8014	0.7531	0.8616	0.9129	0.7751	0.7451	0.8638	1

## Sheet: S4. Included ThiV LCOG0591
S4 Table. Included Sodium:Solute Symporters/ThiV homologs from the Eggnog 6 orthogroup LCOG0591
label	Uniprot Accession	Protein Name	Organism	Reason for inclusion
P94392-PutP-Bacillus	P94392	PutP	Bacillus subtilis	Characterized proline transporter
P07117-PutP-Escherichia	P07117	PutP	Escherichia coli	Characterized proline transporter; closest prokaryotic identity
O06493-OpuE-Bacillus	O06493	OpuE	Bacillus subtilis	Characterized proline transporter
P16256-PanF-Escherichia	P16256	PanF	Escherichia coli	Characterized pantothenate transporter
R1B455-PUTP-Emiliania	R1B455	PUTP	Emiliania huxleyi	PutP homolog
B4EZY7-SiaT-Proteus	B4EZY7	SiaT	Proteus mirabilis	Solved crystal structure for Sialic acid transporter
H3GQU1-PUTP-Phytophthora	H3GQU1	PUTP	Phytophthora ramorum	PutP homolog
R1FPX1-SSSF-Emiliania	R1FPX1	SSSF	Emiliania huxleyi	Confirmed HMP auxotroph
H3GR42-SSSP-Phytophthora	H3GR42	SSSP	Phytophthora ramorum	SSSP homolog
A0A1D8PNR5-SSSQ-Candida	A0A1D8PNR5	SSSQ (DUR31)	Candida albicans	Characterized thiamin transporter
B7GCM1-SSSP-Phaeodactylum	B7GCM1	SSSP	Phaeodactylum tricornutum	Characterized thiamin transporter
R1CU91-SSSP-Emiliania	R1CU91	SSSP	Emiliania huxleyi	Confirmed HMP auxotroph
Q4FMG0-SssP/ThiV-SAR11_0811	Q4FMG0	SssP/ThiV	Pelagibacter ubique

## Sheet: S5. ThiV Pairwise TM score
S5 Table. Pairwise TM scores of selected Sodium:Solute Symporters determined by mTM-align software
sequence	A0A1D8PNR5-SSSQ-Candida	B4EZY7-SiaT-Proteus	B7GCM1-SSSP-Phaeodactylum	H3GQU1-PUTP-Phytophthora	H3GR42-SSSP-Phytophthora	O06493-OpuE-Bacillus	P07117-PutP-Escherichia	P16256-PanF-Escherichia	P94392-PutP-Bacillus	Q4FMG0-SssP-ThiV-SAR11_0811	R1B455-PUTP-Emiliania	R1CU91-SSSP-Emiliania	R1FPX1-SSSF-Emiliania
A0A1D8PNR5-SSSQ-Candida	1	0.7971	0.8652	0.7847	0.9138	0.7841	0.7796	0.8256	0.8028	0.8607	0.7894	0.8358	0.852
B4EZY7-SiaT-Proteus	0.7971	1	0.8211	0.8668	0.8082	0.885	0.8662	0.8495	0.8537	0.8105	0.8971	0.8362	0.801
B7GCM1-SSSP-Phaeodactylum	0.8652	0.8211	1	0.7282	0.9305	0.8013	0.7937	0.8346	0.8155	0.8749	0.7275	0.8137	0.8378
H3GQU1-PUTP-Phytophthora	0.7847	0.8668	0.7282	1	0.8321	0.854	0.877	0.8917	0.8798	0.8573	0.7861	0.7666	0.7772
H3GR42-SSSP-Phytophthora	0.9138	0.8082	0.9305	0.8321	1	0.8077	0.8161	0.8252	0.8087	0.8602	0.8326	0.891	0.8877
O06493-OpuE-Bacillus	0.7841	0.885	0.8013	0.854	0.8077	1	0.9578	0.9196	0.9713	0.797	0.8884	0.8145	0.787
P07117-PutP-Escherichia	0.7796	0.8662	0.7937	0.877	0.8161	0.9578	1	0.9367	0.9836	0.8099	0.8743	0.8078	0.7859
P16256-PanF-Escherichia	0.8256	0.8495	0.8346	0.8917	0.8252	0.9196	0.9367	1	0.9231	0.8192	0.903	0.8546	0.8281
P94392-PutP-Bacillus	0.8028	0.8537	0.8155	0.8798	0.8087	0.9713	0.9836	0.9231	1	0.8002	0.8911	0.8251	0.8032
Q4FMG0-SssP-ThiV-SAR11_0811	0.8607	0.8105	0.8749	0.8573	0.8602	0.797	0.8099	0.8192	0.8002	1	0.8579	0.882	0.87
R1B455-PUTP-Emiliania	0.7894	0.8971	0.7275	0.7861	0.8326	0.8884	0.8743	0.903	0.8911	0.8579	1	0.7859	0.7686
R1CU91-SSSP-Emiliania	0.8358	0.8362	0.8137	0.7666	0.891	0.8145	0.8078	0.8546	0.8251	0.882	0.7859	1	0.8086
R1FPX1-SSSF-Emiliania	0.852	0.801	0.8378	0.7772	0.8877	0.787	0.7859	0.8281	0.8032	0.87	0.7686	0.8086	1

## Sheet: S6. ThiV Domain Analysis
S6 Table. Putative transmembrane domains in selected Sodium:Solute Symporters relative to SiaT crystal structure
label	protein length (# aa)	plot offset (# aa)	domain	start position	end position
B4EZY7-SiaT-Proteus	496	80	ncTMD-1	8	29
B4EZY7-SiaT-Proteus	496	80	cTMD1	47	58
B4EZY7-SiaT-Proteus	496	80	cTMD1	61	73
B4EZY7-SiaT-Proteus	496	80	cTMD2	77	96
B4EZY7-SiaT-Proteus	496	80	cTMD3	118	151
B4EZY7-SiaT-Proteus	496	80	cTMD4	155	173
B4EZY7-SiaT-Proteus	496	80	cTMD5	175	203
B4EZY7-SiaT-Proteus	496	80	cTMD6	236	252
B4EZY7-SiaT-Proteus	496	80	cTMD6	255	261
B4EZY7-SiaT-Proteus	496	80	cTMD7	267	301
B4EZY7-SiaT-Proteus	496	80	cTMD8	328	358
B4EZY7-SiaT-Proteus	496	80	cTMD9	370	398
B4EZY7-SiaT-Proteus	496	80	cTMD10	404	427
B4EZY7-SiaT-Proteus	496	80	ncTMD11	433	452
B4EZY7-SiaT-Proteus	496	80	ncTMD12	459	474
P07117-PutP-Escherichia	502	80	ncTMD-1	4	26
P07117-PutP-Escherichia	502	80	cTMD1	46	67
P07117-PutP-Escherichia	502	80	cTMD2	71	93
P07117-PutP-Escherichia	502	80	cTMD3	123	154
P07117-PutP-Escherichia	502	80	cTMD4	160	175
P07117-PutP-Escherichia	502	80	cTMD5	185	204
P07117-PutP-Escherichia	502	80	cTMD6	241	259
P07117-PutP-Escherichia	502	80	cTMD7	264	293
P07117-PutP-Escherichia	502	80	cTMD8	326	361
P07117-PutP-Escherichia	502	80	cTMD9	368	388
P07117-PutP-Escherichia	502	80	cTMD10	404	429
P07117-PutP-Escherichia	502	80	ncTMD11	436	453
P07117-PutP-Escherichia	502	80	ncTMD12	460	478
P16256-PanF-Escherichia	483	80	ncTMD-1	2	24
P16256-PanF-Escherichia	483	80	cTMD1	47	68
P16256-PanF-Escherichia	483	80	cTMD2	72	94
P16256-PanF-Escherichia	483	80	cTMD3	121	144
P16256-PanF-Escherichia	483	80	cTMD4	158	178
P16256-PanF-Escherichia	483	80	cTMD5	190	210
P16256-PanF-Escherichia	483	80	cTMD6	233	253
P16256-PanF-Escherichia	483	80	cTMD7	273	293
P16256-PanF-Escherichia	483	80	cTMD8	306	326
P16256-PanF-Escherichia	483	80	cTMD9	369	389
P16256-PanF-Escherichia	483	80	cTMD10	392	412
P16256-PanF-Escherichia	483	80	ncTMD11	424	444
P16256-PanF-Escherichia	483	80	ncTMD12	446	466
A0A1D8PNR5-SSSQ-Candida	521	80	ncTMD-1	8	28
A0A1D8PNR5-SSSQ-Candida	521	80	cTMD1	46	71
A0A1D8PNR5-SSSQ-Candida	521	80	cTMD2	78	96
A0A1D8PNR5-SSSQ-Candida	521	80	cTMD3	119	152
A0A1D8PNR5-SSSQ-Candida	521	80	cTMD4	156	174
A0A1D8PNR5-SSSQ-Candida	521	80	cTMD5	177	204
A0A1D8PNR5-SSSQ-Candida	521	80	cTMD6	225	249
A0A1D8PNR5-SSSQ-Candida	521	80	cTMD7	255	287
A0A1D8PNR5-SSSQ-Candida	521	80	cTMD8	311	341
A0A1D8PNR5-SSSQ-Candida	521	80	cTMD9	348	369
A0A1D8PNR5-SSSQ-Candida	521	80	cTMD10	373	396
A0A1D8PNR5-SSSQ-Candida	521	80	ncTMD11	406	437
A0A1D8PNR5-SSSQ-Candida	521	80	ncTMD12	453	474
B7GCM1-SSSP-Phaeodactylum	578	80	ncTMD-1	9	29
B7GCM1-SSSP-Phaeodactylum	578	80	cTMD1	66	91
B7GCM1-SSSP-Phaeodactylum	578	80	cTMD2	100	118
B7GCM1-SSSP-Phaeodactylum	578	80	cTMD3	141	174
B7GCM1-SSSP-Phaeodactylum	578	80	cTMD4	182	200
B7GCM1-SSSP-Phaeodactylum	578	80	cTMD5	203	230
B7GCM1-SSSP-Phaeodactylum	578	80	cTMD6	251	275
B7GCM1-SSSP-Phaeodactylum	578	80	cTMD7	281	313
B7GCM1-SSSP-Phaeodactylum	578	80	cTMD8	339	368
B7GCM1-SSSP-Phaeodactylum	578	80	cTMD9	376	398
B7GCM1-SSSP-Phaeodactylum	578	80	cTMD10	401	424
B7GCM1-SSSP-Phaeodactylum	578	80	ncTMD11	437	467
B7GCM1-SSSP-Phaeodactylum	578	80	ncTMD12	484	505
H3GQU1-PUTP-Phytophthora	632	0	ncTMD-1	20	41
H3GQU1-PUTP-Phytophthora	632	0	cTMD1	129	155
H3GQU1-PUTP-Phytophthora	632	0	cTMD2	159	178
H3GQU1-PUTP-Phytophthora	632	0	cTMD3	200	234
H3GQU1-PUTP-Phytophthora	632	0	cTMD4	238	256
H3GQU1-PUTP-Phytophthora	632	0	cTMD5	259	286
H3GQU1-PUTP-Phytophthora	632	0	cTMD6	319	344
H3GQU1-PUTP-Phytophthora	632	0	cTMD7	350	381
H3GQU1-PUTP-Phytophthora	632	0	cTMD8	407	437
H3GQU1-PUTP-Phytophthora	632	0	cTMD9	448	471
H3GQU1-PUTP-Phytophthora	632	0	cTMD10	478	503
H3GQU1-PUTP-Phytophthora	632	0	ncTMD11	509	527
H3GQU1-PUTP-Phytophthora	632	0	ncTMD12	554	575
H3GQU1-PUTP-Phytophthora	632	0	ncTMD13	609	631
H3GR42-SSSP-Phytophthora	482	80	ncTMD-1	6	26
H3GR42-SSSP-Phytophthora	482	80	cTMD1	46	71
H3GR42-SSSP-Phytophthora	482	80	cTMD2	78	96
H3GR42-SSSP-Phytophthora	482	80	cTMD3	119	152
H3GR42-SSSP-Phytophthora	482	80	cTMD4	157	175
H3GR42-SSSP-Phytophthora	482	80	cTMD5	178	205
H3GR42-SSSP-Phytophthora	482	80	cTMD6	226	250
H3GR42-SSSP-Phytophthora	482	80	cTMD7	256	288
H3GR42-SSSP-Phytophthora	482	80	cTMD8	305	334
H3GR42-SSSP-Phytophthora	482	80	cTMD9	340	361
H3GR42-SSSP-Phytophthora	482	80	cTMD10	364	387
H3GR42-SSSP-Phytophthora	482	80	ncTMD11	393	424
H3GR42-SSSP-Phytophthora	482	80	ncTMD12	437	458
O06493-OpuE-Bacillus	492	80	ncTMD-1	3	24
O06493-OpuE-Bacillus	492	80	cTMD1	42	68
O06493-OpuE-Bacillus	492	80	cTMD2	74	95
O06493-OpuE-Bacillus	492	80	cTMD3	121	154
O06493-OpuE-Bacillus	492	80	cTMD4	158	176
O06493-OpuE-Bacillus	492	80	cTMD5	179	206
O06493-OpuE-Bacillus	492	80	cTMD6	236	256
O06493-OpuE-Bacillus	492	80	cTMD7	262	296
O06493-OpuE-Bacillus	492	80	cTMD8	320	350
O06493-OpuE-Bacillus	492	80	cTMD9	362	386
O06493-OpuE-Bacillus	492	80	cTMD10	393	415
O06493-OpuE-Bacillus	492	80	ncTMD11	421	439
O06493-OpuE-Bacillus	492	80	ncTMD12	451	470
P94392-PutP-Bacillus	473	95	cTMD1	27	53
P94392-PutP-Bacillus	473	95	cTMD2	59	80
P94392-PutP-Bacillus	473	95	cTMD3	106	139
P94392-PutP-Bacillus	473	95	cTMD4	143	161
P94392-PutP-Bacillus	473	95	cTMD5	164	191
P94392-PutP-Bacillus	473	95	cTMD6	221	241
P94392-PutP-Bacillus	473	95	cTMD7	247	281
P94392-PutP-Bacillus	473	95	cTMD8	305	335
P94392-PutP-Bacillus	473	95	cTMD9	347	371
P94392-PutP-Bacillus	473	95	cTMD10	375	400
P94392-PutP-Bacillus	473	95	ncTMD11	406	424
P94392-PutP-Bacillus	473	95	ncTMD12	434	453
Q4FMG0-SssP/ThiV-SAR11_0811	482	80	ncTMD-1	11	31
Q4FMG0-SssP/ThiV-SAR11_0811	482	80	cTMD1	49	74
Q4FMG0-SssP/ThiV-SAR11_0811	482	80	cTMD2	81	99
Q4FMG0-SssP/ThiV-SAR11_0811	482	80	cTMD3	122	155
Q4FMG0-SssP/ThiV-SAR11_0811	482	80	cTMD4	159	177
Q4FMG0-SssP/ThiV-SAR11_0811	482	80	cTMD5	180	207
Q4FMG0-SssP/ThiV-SAR11_0811	482	80	cTMD6	233	257
Q4FMG0-SssP/ThiV-SAR11_0811	482	80	cTMD7	263	294
Q4FMG0-SssP/ThiV-SAR11_0811	482	80	cTMD8	316	345
Q4FMG0-SssP/ThiV-SAR11_0811	482	80	cTMD9	358	380
Q4FMG0-SssP/ThiV-SAR11_0811	482	80	cTMD10	383	407
Q4FMG0-SssP/ThiV-SAR11_0811	482	80	ncTMD11	413	431
Q4FMG0-SssP/ThiV-SAR11_0811	482	80	ncTMD12	461	481
R1B455-PUTP-Emiliania	640	80	ncTMD-1	9	30
R1B455-PUTP-Emiliania	640	80	cTMD1	54	80
R1B455-PUTP-Emiliania	640	80	cTMD2	84	103
R1B455-PUTP-Emiliania	640	80	cTMD3	125	159
R1B455-PUTP-Emiliania	640	80	cTMD4	163	181
R1B455-PUTP-Emiliania	640	80	cTMD5	184	211
R1B455-PUTP-Emiliania	640	80	cTMD6	248	273
R1B455-PUTP-Emiliania	640	80	cTMD7	279	308
R1B455-PUTP-Emiliania	640	80	cTMD8	334	364
R1B455-PUTP-Emiliania	640	80	cTMD9	376	401
R1B455-PUTP-Emiliania	640	80	cTMD10	407	432
R1B455-PUTP-Emiliania	640	80	ncTMD11	438	456
R1B455-PUTP-Emiliania	640	80	ncTMD12	482	503
R1B455-PUTP-Emiliania	640	80	ncTMD13	617	639
R1CU91-SSSP-Emiliania	554	80	ncTMD-1	10	30
R1CU91-SSSP-Emiliania	554	80	cTMD1	53	78
R1CU91-SSSP-Emiliania	554	80	cTMD2	85	103
R1CU91-SSSP-Emiliania	554	80	cTMD3	126	159
R1CU91-SSSP-Emiliania	554	80	cTMD4	181	199
R1CU91-SSSP-Emiliania	554	80	cTMD5	202	229
R1CU91-SSSP-Emiliania	554	80	cTMD6	265	289
R1CU91-SSSP-Emiliania	554	80	cTMD7	295	327
R1CU91-SSSP-Emiliania	554	80	cTMD8	351	380
R1CU91-SSSP-Emiliania	554	80	cTMD9	400	425
R1CU91-SSSP-Emiliania	554	80	cTMD10	443	466
R1CU91-SSSP-Emiliania	554	80	ncTMD11	472	490
R1CU91-SSSP-Emiliania	554	80	ncTMD12	507	527
R1FPX1-SSSF-Emiliania	536	80	ncTMD-1	12	32
R1FPX1-SSSF-Emiliania	536	80	cTMD1	60	85
R1FPX1-SSSF-Emiliania	536	80	cTMD2	92	110
R1FPX1-SSSF-Emiliania	536	80	cTMD3	140	173
R1FPX1-SSSF-Emiliania	536	80	cTMD4	180	198
R1FPX1-SSSF-Emiliania	536	80	cTMD5	201	228
R1FPX1-SSSF-Emiliania	536	80	cTMD6	249	274
R1FPX1-SSSF-Emiliania	536	80	cTMD7	280	312
R1FPX1-SSSF-Emiliania	536	80	cTMD8	340	370
R1FPX1-SSSF-Emiliania	536	80	cTMD9	376	397
R1FPX1-SSSF-Emiliania	536	80	cTMD10	400	423
R1FPX1-SSSF-Emiliania	536	80	ncTMD11	435	468
R1FPX1-SSSF-Emiliania	536	80	ncTMD12	476	497
