# Supplementary material for: Whole cell affinity for 4‐amino‐5‐hydroxymethyl‐2‐methylpyrimidine (HMP) in the marine bacterium Candidatus Pelagibacter st. HTCC7211 explains marine dissolved HMP concentrations
Source: Environ Microbiol Rep. 2024 Oct 4;16(5):e70023. doi: 10.1111/1758-2229.70023 (PMC11452348; doi:10.1111/1758-2229.70023)
Supplement: Supplementary file 2 — File S1. Multiple sequence alignment of SAR11 CytX and other PLUTO homologues from Eggnog 6 orthogroup LCOG1953. SAR11 CytX does not share unique or specific substrate‐binding residues of PLUTO when compared with positions 121, 219 and 318 in HyuP/Mhp1 from Microbacterium liquefaciens. [file EMI4-16-e70023-s001.txt]

>D6R8X8-2x79-HyuP-Mhp1-Microbacterium
------------------------------------------------------------
-----------------------------------IEEA---------------------
------------------------------------------------------------
------------------------------------------------------------
-----------------------------------------------RSL--LNPSNAPT
RYAE-RSVGPFS-LAAIWFA-AIQVAIFIAAGQ-T-S--S-FQVWQVIVAIAAGCTIAVI
LLFFTQSAAIRWGINFTVAAR-PFGIRGSLIPITLKALLSLFWFGFQTWLGA-LALD-EI
TRL--LT-----G-F--T---------------------NLPL-WIVIFGAIQVVTTFYG
I----TFI-RWNVFASPVLLA-GVY-VYL-LDGA---DVSLGE-----V-S---GGEN--
PG--------PFSTAI-IFVGGWIAVVVSIHDIVKECKVDPNASREGQTK-ADARY-ATA
QWLG--VPASIIFGFIGAA-SVLV-------------GEWNPVIAITEVVG--GV----S
IP-AILFQVFVLLATWST-NPAANLLSPAYTLCS-TF--PRVFT----FKTG-VIVSAVV
G-LL------PWQ--F--A-GVL-NTF-LNLLASA-LGPLAGI-ISDYFLVRRRRI--SL
-HDLYRTK--GIYTY-W-RGVNWVALAVYAVALAVS-FL---------------------
--T---PDL-FVTGLIAALLLHIPA-R-WVA--KT----FPLFSEAESRNEDY-------
---------------------L--------------------------------------
----------RPIG----------------------------------------------
--------------------------
>P05316-FUR4-Saccharomyces
------------------------------------------------------------
------------------------------------------------------------
-------------------------------------------------------MPDNL
SLHLSGSSKRLNSRQLMESSNETFAPNNVDLEKEYKSSQSNITTEVYEASSFEEK-VSSE
KPQYSSFWKKIYYEYVVVDK-------SILG--V-----------SILDSFMYNQDLKPV
E-KERRVWS-WYNYCYFWLAECFNINTWQIAATGL-QL-G-LNWWQCWITIWIGYGFVGA
FVVLASRVGSAYHLSFPISSRASFGIFFSLWPVINRVVMAIVWYSVQAYIAA-TPVS-LM
LKS-IFG----KD-L--QD-K-I-PDHFG---SPNATT-YEFM-CFFIFWAASLPFLL-V
-PP-HK-IRHLFTVKAVLVPFASFGFLIWAIRRA---HG-R-IA----L-G--SLTDVQ-
P-H-GSAFSWAFLRSLMGCMANFSTMVINAPDFSRFSKN-----------PN---SALWS
QLVC-IPFLFSITCLIGILVTAAGYE-IY--G----INYWSPLDVLEKF-LQTT-YNKGT
RAGVFLISFVFAVAQL-GTNISANSLSCGTDM-SAIFPKF----INIKR--GSL-FCAAM
A-LC--I--CPWN--L--MATSSKFTM-ALSAYAIFLSSIAGVVCSDYFVVRRGYI--KL
-THIYSHQKGSFYMYGNRFGINWRALAAYLCGVAP--C-LPGFIAEVG--APAIKVSDGA
MKL---YYLSYWVGYGLSFSSYTALCYFF-P-----V---P-G-----------CPVNN-
---------IIKDKGWFQRWAN-VD-------DFEEEWKDTIERDDLVDDN----ISV--
YEHEHEK-----------------------------------------------------
-------------------TFI----
>P0AA82-CodB-Escherichia
------------------------------------------------------------
------------------------------------------------------------
------------------------------------------------------------
------------------------------------------------------------
-------------------M-SQDNNF----------------------------SQGPV
P-QSARKGV--LALTFVMLGLTFFSASMWTGGTLGT---G-LSYHDFFLAVLIGNLLLGI
YTSFLGYIGAKTGLTTHLLARFSFGVKGSWLPSLLLGGTQVGWFGVGVAMFAIP-VGKA-
T-------------GLD------------------------INLLIAVSGLLMTVTVF--
-FGISA-LTVLSVIAVPAIACLGGYSVWLAVN-G--MGG-LDAL----K-A--VVPAQPL
----------DFNVALALVVGSFISAGTLTADFVRFGRN-----------AK---LAVLV
AM-VAFFLGNSLMFIFGAAGAAAL-------------GMADISDVMIAQ----------G
--LLLPAIVVLGLNIW-TTNDN-ALYASGLGF-ANITG------MSSKT--LSV-INGII
GTVCAL---WLYNNFVGW----------L-TFLSAAIPPVGGVIIADYL-MN-RRRYEHF
ATT-------R-MM-----SVNWVAILAVALGI-AAGH----------------------
--WLPG--IVPVNAVLGGALSYLILNPILNR--K-TTAA-M-T----------H------
------------------------------------------------VEANSVE-----
------------------------------------------------------------
--------------------------
>P94575-AllP-PucI-Bacillus
------------------------------------------------------------
------------------------------------------------------------
------------------------------------------------------------
------------------------------------------------------------
----------------------------------MKLK----ESQQ-QSNRLSNEDLVPL
G-QEKRTWK-AMNFASIWMGCIHNIPTYATVGGLI-AI-G-LSPWQVLAIIITASLILFG
ALALNGHAGTKYGLPFPVIIRASYGIYGANIPALLRAFTAIMWLGIQTFAGS-TALN-IL
LLN-MWP-----G-W--GE-I-G-GEWNI---LG-IHL-SGLL-SFVFFWAIHLLVLH-H
-GM-ES-IKRFEVWAGPLVYLVFGGMVWWAVDIA---GG-LGPI----Y-S--QPG-KF-
H-T-FSETFWPFAAGVTGIIGIWATLILNIPDFTRFAET-----------QK---EQIKG
QFYG-LPGTFALFAFASITVTSGSQV-AF--G----EPIWDVVDILARF----D-----N
PYVIVLSVITLCIATI-SVNVAANIVSPAYDI-ANALPKY----INFKR--GSF-ITALL
A-LF--T--VPWK--L--MESATSVYA-FLGLIGGMLGPVAGVMMADYFIIRKREL--SV
-DDLYSET--GRYVY-W-KGYNYRAFAATMLGALI--S-LIGM-Y----------VPV-L
KSL---YDISWFVGVLISFLFYIVLMRVH-P-----P--AS-L-----------AIETV-
--------------------------------------------------E----H--AQ
V-----------------------------------------------------------
----------------------RQAE
>Q04895-DAL4-Saccharomyces
------------------------------------------------------------
---------------------------------------------------MANDALS-A
I-------FSNPSRKGVQPSTSIVSYTNNEDDIIDVENGKFNKNKNINTNVYVDN-----
--------------------------------------------------SSIEESEVVP
LPETKSIWSKIYYDFIVLDK-------TTLN--V-----------SLKESFLYNRDLKPV
E-EERRCWS-WFNYLYFWLADCFNINTWQIAGTGL-QL-G-LNWWQCWLTVWIGYTFAGI
FVVLNSRFGSAYHLSFPITVRASFGIFFSMWPIINRVVMAIVWYAVQAWLGA-TPVA-LM
LKS-IFG----KN-L--EDRI-P-N-HFG---SPNSTT-FEFM-CFFIFWVVSIPFVL--
-VAPHK-IRHLFTVKAALIPFAAFGFLIWALKKS---HG-K-IE----L-G--TLNDYS-
P-H-GSEFSWIFVRSLMACVANFAALIINAPDFGRFAKN-----------PQ---ASLWP
QLVA-IPLFFAITCLIGIIVTAAGYH-LY--G----VNYWSPLDVLGQF-LETT-YTRGT
RAGVFLISFVFALAQL-GTNISANSLACGADM-TALFPRY----INIRR--GSL-FCVAM
A-LC--I--CPWN--L--MASSSKFTS-ALGAYAIFLSSIAGVICADYFVVRRGYV--KL
-THLFLAQKGSFYMFGNKFGANWRAFVAYICGIAP--N-LPGFIGDVG--APKITVSEGA
MRL---YYLGYPVGFFISAVIYLILCYFF-P-----V---P-G-----------TPVTN-
---------FLTEKGWFQRWAY-VE-------DFEQDWKNELRRDDLCDDT----VSI--
YDGTEEK-----------------------------------------------------
-------------------IVY----
>Q05998-THI7-Saccharomyces
------------------------------------------------------------
---------------------------------------MSFGSKVSRALR---------
------------------------------------------------------------
------------------------------------------------------------
-----------F---LEIPVK------D-RASV----------------SFLKNPDLQPI
K-SANQTWG-FWSNFAYWGVMSFSVGTWMSASSA--LGVG-LSYPETIGTFIVGDVLTII
FTLANSCPGYDWKVGFTLAQRFVFGIYGSAFGIIIRILMSIVNYGSNAWVGG-LCIN-MI
LDSWSHH---YLH-L---P---N-T--LS--SKVAMTT-KELI-GFIIFHVLTAFCYL--
-MKPYH-MNYILIWSCVATFFSMLGMVIYLAKQA---HGV--GE--LFT-S-T-K--ST-
A-T-GSTKAWAWVYMISYWFGSVSPGSTNQSDYSRFGSS-----------NW---AIWAG
TICA-LLIPTTLIPVFGVIGASTCDK-LY--G----EQYWMPMDIFNHW-LTTN-YSAGA
RAGAFFCGLSFVLSQM-SYTISNCGFASGMDL-AGLLPKY----VDIKR--GAL-FAACV
S-WA--C--LPWN--F--YNSSSTFLT-VMSSFGVVMTPIISVMICDNFLIRKRQY--SI
-TNAFILK--GEYYF-T-KGVNWRAIVAWVCGMTP--G-LPGIAWEV---NNDYFHNTGI
VNF---FYGDSFFSFLISFFVYWGLCLLF-P-----F---K-ITVKHDD--K--------
---------------------DYYGAFTDEEA----------------------------
----RKKGMVPYS-EISEEEIRAYTLGEGYTTGHEYRPEGSDDEIPELVKTSSENTNEFE
IVHHKNNEKQSSTASEKAA-------
>Q4FMA5-CytX-SAR11_0868
MIQRK-------------------------------------------------------
------------------------------------------------------------
------------------------------------------------------------
------------------------------------------------------------
-----------------------------------------N-----KIN-LINWELVSV
N-PNDKTWN-WKDIFCFWGINIQSVIAFSLIASLYLV--YDLNIAVVFLGSLIGSLLVYF
LANLIGKPSQKYGLPFPVILRTSLGVFGAKYFSLIRGLVGIFMFGIQTYFLS-KAFS-YL
IRI-FFFSVD--NTF--LQ-HDIFLI-F-VS-G--L-NII-DWAAFLIAILLQSFLFS--
-KSHKF-NKLIINYSAITVYTGMLLFFFVVLLLDVK-EVS-RSFAD--IFTY--SN--I-
--FLK-SNIAPLITVVGIVFAYFSIILVNFGDFARYVKD-----------EE---ELKKG
NL-S-LFLNLIIFSFFAVFIVVGADVIFHQKLEEIGKILTNPTDIIGTL-D--------N
TIITVIVLFFIIVASA-STNLIANYVPAQNSL-LNFFPSK----LNLKT--SSY-IIIIF
G-FI--IGIFWLP--L--LSQ-IGI-LSFIDTFAAFFGPLFGVIIIDYYLVKKSNL--DN
-KDILSAEPDGVYFY-S-NGWHIKAVYSITLGFIF--A-ASTIWN----------E-S-L
MNF---NSYSWLIGAFVSSLTYYLLTS----K----------------------------
------------------------------------------------------------
------------------------------------------------------------
--------------------------
>Q9LZD0-PLUTO-Arabidopsis
-----MVSNCLSLSLHLNLHPHKHNRHSLSSLRSRTKAKLYQHVSFTDSSHKSSYTSCVS
TFDIQRKSSKHYELGKHSFSPILPGDNLVLSRSGV----------------I--RPRLSA
MTGSEIND----------------------------------------------------
------------------------------------------------------------
----------------------------------HGYDESQF-----DPS-LTNDDLKPT
T-PSQRTFS-WLDMSSLWIGLVVGVPTYYLAGSLV-D--LGMAWWQGIATVVTANLILLV
PLVLTAQPGTLYGISFPVLARSSFGIRGAHIPTLLRALVGCGWYGIETWIGG-EAIF-LL
-LP---G-----H-I--KK-SALSHT-LPWL-G--T-SPL-EFSCFIVFWLAQLCIVW--
-RGMDG-IRKLEKYSAPILISLTSCLLAWSYLKAG---GF-GHMLS--L-S---SK--L-
--TSA-QFWTLFFPSLTANISFWATLALNIPDFSRFAKS-----------QT---DQIIG
QV-G-LPVFMGLFTFVGVAVTSSTSIIFG--R-----VISNPIELLGQI-G--------G
LATTLLAIVGISLATL-TTNIAANVVAPANAL-VNLNPKF----FTFGR--GAF-LTAVL
G-IV--F--QPWR--L--LKSSESFVYTWLIGYSALLGPIGGIILVDYYLIKKMKL--NI
-GDLYSLSPSGEYYF-S-KGYNVAAVVALVAGIIP--V-VPGFLHKISAL---SKISNGF
VVV---YDNALFFSFIIAGFVYWIIMSRL-GRK---------------------Q---SS
LSSSSHPLL---------------------------------------------------
------------------------------------------------------------
--------------------------
