# Supplementary material for: Whole cell affinity for 4‐amino‐5‐hydroxymethyl‐2‐methylpyrimidine (HMP) in the marine bacterium Candidatus Pelagibacter st. HTCC7211 explains marine dissolved HMP concentrations
Source: Environ Microbiol Rep. 2024 Oct 4;16(5):e70023. doi: 10.1111/1758-2229.70023 (PMC11452348; doi:10.1111/1758-2229.70023)
Supplement: Supplementary file 3 — File S2. Multiple sequence alignment of SAR11 ThiV and other HMP/Thiamin Sodium:Solute Symporters from Eggnog 6 orthogroup LCOG0591. SAR11 ThiV shares multiple unique predicted substrate‐binding residues with other HMP/Thiamin symporters, when compared with confirmed substrate‐binding residues of SiaT from Proteus mirabilis. See Figure 4C for more information. [file EMI4-16-e70023-s003.txt]

>P94392-PutP-Bacillus
------------------------------------------------------MLLIGY
FAYK-------------R-T----------------------------------------
--------------------------------------------SN-LTD--YMLGGRSL
GPAVTALSAGAADMSGWLLMGLPGAMFST---GLSG-A-WIVIGLCLGAWANWLYVAPRL
RTYTEK-AGNSITIPGFLENRFG------DQTKLLRLFSGIVILVFFTF-YVSSGMVSGG
VLFNSILG------------------M--DYHTGLWIVTGVVVAYTLFGGFLAVSWTDFV
QGIIMFAALILVPIVTFFH--T-GGAGDT-V------A-EIRSV--D--P-DMFN---I-
F----------K---G--TSVL----GIIS-LF-A-WGL-GYFG-----QPHIIVRFMAI
TSVKEIKRARRIGMGWMILSAVGAVLTGLGGIAYYHQRG-M--T-----------L----
K--DPETIFIQLGN-I--------LFH-PIITGFLISAILAAIMSTISSQLLVTSSSLVE
DLY-KSMFRR---------SA--SDKE-LVFLGRLAVLA-VSIVALVLAW-E--------
---------K-----N----N-TI-L-GLVS-YAWA-GFGASFGPVVLLSLFW-K-----
---R-MTKWGALAGMIVGAATVII--W--------------AN---------A-G-----
-----------------LS-------D-----------FLY--EMIPGFAASLLSVFFVS
ILT--------------------------------------------------Q-APSQA
VT--DQF----ND-----YQ--DTMS----Q-----------------------------
------------------------------------------------------------
------------------------------------------------------------
------------------------------------------------------------
-----------------------------------------
>P07117-PutP-Escherichia
------------------------------MAI--S-TPM--LVTF--CVYIFGMILIGF
IAWR-------------S-T----------------------------------------
--------------------------------------------KN-FDD--YILGGRSL
GPFVTALSAGASDMSGWLLMGLPGAVFLS---GISE-S-WIAIGLTLGAWINWKLVAGRL
RVHTEY-NNNALTLPDYFTGRFE------DKSRILRIISALVILLFFTI-YCASGIVAGA
RLFESTFG------------------M--SYETALWAGAAATILYTFIGGFLAVSWTDTV
QASLMIFALILTPVIVIIS--V-GGFGDS-L------E-VIKQK--S--I-ENVD---M-
L----------K---G--LNFV----AIIS-LM-G-WGL-GYFG-----QPHILARFMAA
DSHHSIVHARRISMTWMILCLAGAVAVGFFGIAYFNDHP-AL-AGA---------V----
NQ-NAERVFIELAQ-I--------LFN-PWIAGILLSAILAAVMSTLSCQLLVCSSAITE
DLY-KAFLRK---------HA--SQKE-LVWVGRVMVLV-VALVAIALAA-N--------
---------P-----E----N-RV-L-GLVS-YAWA-GFGAAFGPVVLFSVMW-S-----
---R-MTRNGALAGMIIGALTVIV--W--------------KQ---------F-G-----
-----------------W--------L-----------GLY--EIIPGFIFGSIGIVVFS
LLG--------------------------------------------------K-APSAA
MQ--KRF----AE-----AD--AHYH----S--AP-PSRL--------------------
------------------------------------------------------------
------------------------------------------------------------
-------------------------------------------Q-ES-------------
-----------------------------------------
>O06493-OpuE-Bacillus
--------------------------------M--S-IEI--IISL--GIYFIAMLLIGW
YAFK-------------K-T----------------------------------------
--------------------------------------------TD-IND--YMLGGRGL
GPFVTALSAGAADMSGWMLMGVPGAMFAT---GLST-L-WLALGLTIGAYSNYLLLAPRL
RAYTEA-ADDAITIPDFFDKRFQ------HSSSLLKIVSALIIMIFFTL-YTSSGMVSGG
RLFESAFG------------------A--DYKLGLFLTTAVVVLYTLFGGFLAVSLTDFV
QGAIMFAALVLVPIVAFTH--V-GGVAPT-F------H-EIDAV--N--P-HLLD---I-
F----------K---G--ASVI----SIIS-YL-A-WGL-GYYG-----QPHIIVRFMAI
KDIKDLKPARRIGMSWMIITVLGSVLTGLIGVAYAHKFG-VA-V----------------
K--DPEMIFIIFSK-I--------LFH-PLITGFLLSAILAAIMSSISSQLLVTASAVTE
DLY-RSFFRR---------KA--SDKE-LVMIGRLSVLV-IAVIAVLLSL-N--------
---------P----NS--TIL------DLVG-YAWA-GFGSAFGPAILLSLYW-K-----
---R-MNEWGALAAMIVGAATVLI--W--------------IT---------T-G-----
-----------------LAKS-----T-----------GVY--EIIPGFILSMIAGIIVS
MIT--------------------------------------------------K-RPAKA
SY--RLF----GV-----ME--KLLK----R---KK------------------------
------------------------------------------------------------
------------------------------------------------------------
------------------------------------------------------------
-----------------------------------------
>P16256-PanF-Escherichia
--------------------------------M--Q-LEV--ILPL--VAYLVVVFGISV
YAMR-------------K-R----------------------------------------
--------------------------------S----TGT-----F-LNE--YFLGSRSM
GGIVLAMTLTATYISASSFIGGPGAAYKY---GLGWVL-L-AMIQLPAVWLSLGILGKKF
AILARR--YNAVTLNDMLFARY-------Q-SRLLVWLASLSLLVAFVG-AMTVQFIGGA
RLLETAAG------------------I--PYETGLLIFGISIALYTAFGGFRASVLNDTM
QGLVMLIGTVVLLIGVVHA--A-GGLSNA-V------Q-TLQTI--D--P-QLVT---P-
-----------QGADDI-LSPA----FMTS-FW-VLVCF-GVIG-----LPHTAVRCISY
KDSKAVHRGIIIGTIVVAILMFGMHLAGALGRAVIP-------D-----------L----
T--VPDLVIPTLMV-K--------VLP-PFAAGIFLAAPMAAIMSTINAQLLQSSATIIK
DLY-LNI-RP---------DQMQNETR-LKRMSAVITLV-LGALLLLAAW-K--------
---------P-----PE-----MI-I-WLNL-LAFG-GLEAVFLWPLVLGLYW-E-----
---R-ANAKGALSAMIVGGVLYAV--L--------------AT---------L-N-----
-----------------IQ-------YL----------GFH--PIVPSLLLSLLAFLVGN
RFG--------------------------------------------------T--SVP-
-Q--AT------VLTTDK------------------------------------------
------------------------------------------------------------
------------------------------------------------------------
------------------------------------------------------------
-----------------------------------------
>R1B455-PUTP-Emiliania
-----------M-----------P--E---A-AH-LAPVD--IVLL--VLYFVAVALVGL
WTYAK------------G-K----------------------------------------
-------------------------------RS---TNT-----DA-TDE--FFLAGRSM
GWLPIGLSLFVSNIGSEHLVGLAGTAATS---GL---A--VGLYEWSAGIH-LLVLGWLF
APIYLR-A-RLATLPEYLERRF-------S--RRLRSLFSCVTLFIYVFTKLSVSVFSGA
TVLQSVFG------------------W--PRFAAAAGLVLLTAVYTALGGLAAVIVTDMA
QSAVLLVGALCMTVVGLER--V-GGYEAL-R------T-SP--PANMTQQ-QWEGYF-H-
M----------------YRPPSDEDLPTLG-LLLG-QSV-GGLWY-WCLDQSIVQRVLSA
RSLGHARGASLLAALLKAL-PPRELVFA---RSSTK-SIP---P-----------P--PP
Q--LAQTALPILMK-R--------LLP-PGLLGLMLAATVAACMSSLDSVFTAAASLFCL
DLY-RAHLHP---------SA--SEAE-LVHVGRAFCVL-LAAVTLAWLPVI--------
---------T---LLSD-----QV-FIYI-QSV-SMYLA-PPIVTVYFGGVLW-R-----
---R-ATAEAATATFCLGYALGVG--R--------------LV---------G-E-ILCK
L--S--PPRPASLPALLF--L-----------------SNYLYAGFVIFLLCVTTLVLAS
LAS--------------------------------------------------P-CPPAS
QL---DGLTAAY-------S--G-----------------KCLPR---------------
----------VATPR---------------------------------------------
---------------------------LKDLPTTREAELPLPAAPPNDEGCAGSAAPAAA
PAAPEGMQMDDDAIRLGTTRSRAGGWRGGGACRACCYTARAAYS---RLDSW--------
-------------VGEHSHAVGAALSAGIVAMYCVLIGVWL
>B4EZY7-SiaT-Proteus
------------------------------D-F--G-FIN--YAVL--FGYLAAMLLVGV
YFSK-------------R-Q----------------------------------------
--------------------------------------------KT-ADD--YFRGGGRV
PGWAAGVSVFATTLSSITFMSIPAKAYTS---DW---T--FIIGQYLAIAI-LPLVFYFY
IPFFRK-L-KITSAYEYLEARF-------D--VRSRLFASLSFMLFHIG-RVAIITYLTV
LALRPFMG------------------I--DPVVLIVLISLLCIIYTWMGGIEGVIWTDVI
QGLLLSGGAVLIFIMICFK--VDGGISEI-F------T-TT-------AQ--ADKFF-P-
T----------T-----QWRWSWTDSTIPV-LMIG-FLF-ANIQQ-FTASQDVVQRYIVT
DSIKETKRTLITNAKLVAIIPIFFFAIGSALFVYYQQNPSL--L-----------P--AG
F--NTGGILPLFIV-T--------EMP-IGIAGLIIAAIFAAAQSSISSSLNSISSCFNS
DIY-TRLSKS---------SP--SPEQ-KMKVAKLVIIV-AGIFSSLAAIWL--------
---------VLSDEAEI----W-DA--FN--SL-IGLMG-GPMTGLFMLGIFV-K-----
---R-ANAGSAVVGIIVSIIAVLA--A--------------R----------Y-------
-------------G---S--D-----------------LNFFFYGVIGSMSVVIAGTITA
PLF--------------------------------------------------A-PAK--
QL---SL-----------------------------------------------------
------------------------------------------------------------
------------------------------------------------------------
------------------------------------------------------------
-----------------------------------------
>H3GQU1-PUTP-Phytophthora
MVELYTQTVPD------------T--SG--G-AK-VNAWD--VVII--VTVLFFTMVVAV
IASIQ------------AGESHLAKYFPCI---KRSKRNNDQVLESPGDGYLASEPTPGK
KLPAGDERGSAISSQRPSASLIARDGPEHQM-------N------E-VSN--FFLADRGM
QWYFVGGALFASNIGAEHFIGMAGDGARR---GI---A--VAMYEWYAAIL-ILCLGWIF
SPIYRR-C-GVYTTPEYLEYRF-------G--APCRHYLSLITIIMYVLTKMSASIYGGA
IVFQATLG------------------W--NLYLGAGVCITLSAMYSIAGGLRAVMYTDLF
QMCVFTLGGLVVFAYSVNQ--I-GGFEGI-R------E-NLDNQ--D-----RSGWF-H-
L----------------WKPTDDPDYPWTG-MIFG-QPL-GSIWY-WCMDQDLVQRVLSA
KDTANAKAGCSFASMLKVLPPFLIVIPGIIASI-Y------F-D-----------F--SK
IEDGTDAAYPTLLT-E--------MMP-HGIIGLMISSIITAMMSSLASVFAAGSSVVTN
DIY-LKFRP----------DA--S-HKQLVWVGRMSILI-FAVLSFCWI--PI-------
--------MR-----NGT----GL-YEQ-IVEI-QSYLT-PPIGIVLVLGVAW-K-----
---P-ANVYGAFSAMIVGGLLGFS--R--------------LI---------F-VTI--K
DDSM--DGDLPGIWNTFF--Y-----------------MNFQHFALLLWVTAGVVCVVVS
LLTQ------N------------K-----------------------------S-RPSDE
IR---KY-MI---------HWD---KVLKLDAT-E-LT-K--------------------
------------------------------------------------------------
------------------------------------------------------------
-------------------------------------------PM--WVN-ALVAGSAIA
ALAVTFSMWIYFA----------------------------
>R1FPX1-SSSF-Emiliania
---------------MLWDSSDP-------W---RA-A--TVR--GVVV-VLLTLLCYAI
TISYL------------D--------------YKR-------------------------
-------------------------------RKRLTAE------LS-PEE--FITARGRV
SSLSIAFSWFATSMGSWCLVTPPSYG-SF--AGLLG-VIMYAVACG-GA--VV-SMAYIG
GAAR-ALYPEACSLPDFMRRRFSGRAAASG--RLAQGLAVTMNLFNMCV-ALAAEYTTFL
ELLRSYSG----------------L-PFRIALCLLIAMALATLAYTIAGGLFVSIMTDRL
QAIAALSLVGVLLVFTASV--V-P----W-----DG-L-PPL-------SPEL-K---G-
-----------Y-------T--Y--SGY-SSIL-T-MPLGLL-VGGALFSEAMWQRVWAI
EERRAMARAAWTAGFAVAAVIFFFGFVGFLAVW-SG-----K-A--T------AET----
---NMNLYFFAIF--NDSPIASLT---NL-PGYLSMLCACIMSAGAADSMQNAIAATVGS
SLL-R---G--------------R--P-L-WTTRACVVL-CNAALLLVAC-A--------
---------S-----V------PV-L-SLFL-TSNL-AATCL-MPSVMMSL-IPGTCVR-
---AAVTEGSLMLGAVGGVGGL-SAYGIYKAGGGLGAGLALAW-LG--N-----------
-------------------------------EY-------AYDYFLVALGGASVGVVVGV
TVGL---L-LRS--CS----PG-NAGADADYAAEFWAGSHGMRSGRPRKTELK-------
------------------------------------------------------------
------------------------------------------------------------
------------------------------------------------------------
------------------------------------------------------------
-----------------------------------------
>H3GR42-SSSP-Phytophthora
-----------------------------ML-A-SG-V--TYG--VMIA-TLVVVAAYAI
IVSRR------------M--------------E---------------------------
-------------------------------------------VNS-VKN--FVSAKNST
TALRLAWCFFSAGMGSWTLFSFPEIG-VD--AGSWG-VIGYTLSGV-SG--ML-VLAVVG
PYTR-AALGENVTMTDVVAQRF-------G--YVMQVYIGLISVFYQFI-SLASELTCVA
QLTTMLSP----------------N-A--HPLIPILVVVFLTNLYLLIGGLRASMATDVW
QGIGVIALLAVVCIAMCFH--V-S----I------P-DGAWSS---T--N--VAA---F-
-----------T-------V--A---GF-ETLV-T-LVIAVT-AS-NLFFTGFWQRVYAA
YDDHTLRKAAFLACGIIIPFTVALALAGMVSYL-AY-----P-D-----------G----
------DLFFAILI-D--------M-GRG-WEVLIVIVIAMLASGVADSIQIGIAAELTT
-CF-P---K--------------L--S-L-MYSRIIVAL-LNVPAVVIGY-Q--------
---------Q-----Y------DI-L-NLFL-IADL-LCTAA-VGPMLLGV-W-K-----
---R-ATRTGALAGSAAGLITI-FICGVIAQGK-FVGGFN-WFILP--E-----------
-------------------------------GLY---SQNSMITFVVTLIIPPVVTVVVS
LLTP-------------------K-----------------------------S------
---------------------------------------------N-DPA-TDGSYLLEH
S--PIQ------------------------------------------------------
------------VG-------------KE-------------------------------
------------------------------------------------------------
-----------------------------------------
>A0A1D8PNR5-SSSQ-Candida
-----------------------MA----QL-S-SQ-G--NNA--IIYL-SYAFMLATGL
FLAWK------------F-S----------------------------------------
-------------------------------------------SNKD--FLS---SNGTQ
RGIPLALNFVASAMGVGIITTYAQIA-NI--AGLHG-LLVYTICGA-IP--IV-GFAVVG
PVIR-RKCPDGFILTEWVRHRF-------G--MVTALYLSAFTCLTMFL-FMVGELSAIR
SAIETLTG----------------L----NALGAVIVECVVTTIYTFFGGFRVSFITDNF
QGVCVLLLLIICAAGMGSY--I-E----I------D-TSKIGP---S--G--LLK---A-
-----------N-------K--L---GW-QLVY-I-LFVAIV-TN-DCFMSGFWLRTFAS
KTDKDLWIGTSIAAFVTFAICTLIGTTGFLAVW-SG-----D-L--IVGDE---------
---NGYDAFFILLS-K--------M-PRW-LVAFVLIFCIVLSTCTFDSLQSAMVSTISN
DVFRN---K--------------L--H-I-NYVRIMLIL-IMVPIVVLAV-K--------
--------VA-----D------NI-L-QIYL-IADL-VSAAI-IPSVFLGL-A-DT-W--
--FWYLRGFDVMAGGLGALLGV-FIFGTVYYHS-AREGGK-LLLIW--N-----------
-------------------------------GLYDSSDWGPFGAFVIAPVGGVIITLASA
ALRI---AVL-YAYS-KVTGKEFT-----------------------------ALDKPVT
----VE------------------------------------------------------
-----V--ENQ-D------------HT---------------------------------
------------YGSIDDDESDTKKVV---------------------------------
------------------------------------------------------------
-----------------------------------------
>B7GCM1-SSSP-Phaeodactylum
-------------------------MV-FDV-S-EG-A--AYA--VLYC-VLCFFTLLGL
GAAGYLNKLPSVLTSCCM------------LNQ---------------------------
----------------------------------------NESVGE-TDY--FLSARNSA
GTSAIALSFFASGMGAWILYGTTEMG-ATPQLSWLG-VMGYSTASS-FP--AV-VICWLG
PMVR-ARSTEAFSTTDFGLQRY-------G--RVMQISIAAISVFYMFI-FIVAELTAIS
NIFALLTG----------------NNSKIYGIGITIAIGVFTIIYTTLAGLPASIVTDRF
QGGIVALLIIMLTLAVTISDEN-R----I------T-RDEFA-------L--ASN---F-
-----------T-------I--Q---GL-KAAV-T-LVIAIL-CA-ELFNQGTWQRVWAA
ESIPVMRRGFAIGSAMVFLIMMFFGVMGMIAYA-KD-----PES--Y----DNFEK----
---FAFLAFFDLLL-P--------L-GNG-WHVLVLILVTALAASSIDSLQNGLTSVFAH
-DLLK---V-----------G--W--N-PIWAARALMVA-VNVPAIWLAS-R--------
---------K-----W------DV-I-ALFL-VADL-VCATS-VFPVFLGL-Q-TKDF-G
MFKA-PTELGAFMGCVSGIVTV-LVNGVVNDAE--GGIFK-YFWLR--NN----------
----------------------------AICALC---GSATMISFIITPAVSFVMTYVFT
YADL---LVR-------------G-----------------------------E------
---------------------------------------------RARQPLIALAFDKDN
ETA--EKFE------------------EESVGMEYNEEKSTSGQAVEEESTHHNEVEGSP
FEPKHRSDEDIA------------------------------------------------
------------------------------------------------------------
-----------------------------------------
>R1CU91-SSSP-Emiliania
--------------M--------S--A-DYV-S-QG-G--AYG--AVYG-TLAVFLCISL
AIGYR------------F-L-------------R--------------------------
--------------------------------S---AT------QD-ADQ--YLTARNSQ
GIVSLSLSFFASGAGAWVLFTVPEAS-II--GGPVA-LAGYTLSTL-VP--IA-IFGWIG
PIMR-KHLPFGCTFSDYVQLRY-------G--SLVNVYCTLVSLLYLCL-YLTAEFSAIG
DAVLALCDPADVYDAAAAGGVTDK--GHRLKLGLVLGVSLCTLLYTAIAGLPVSLVTDKV
QGVGIFLFTFLVCIAAFTA--D-S---GA---DG-RSD-RWE-------E--VTTT-GTG
DPAATGAGGSTY-------G--N---SF-KMAF-I-LISAVT-CA-NMMHSGFQQRVWAA
EDQAKLRKGAIGGILLTIPLMVLYGVVGMVSYR-EY-----G----P------F-LFPQ-
---FPSFAGFYALN-E--------L-NVG-WQVCAVILTTMMVASSADTIQTGVAAIFKP
-FT-TY-VLVRDWKALPSEAE--APRT-IVALNFVLAAVVVNVPAIVIST-H-RGDALRT
RPRSGCDA-H-----L------SV-L-SLFV-LADL-VCATC-VVPVLMGL-N-D-----
---R-IHPSAAAAGCLAGAGTALL--I--------------Y----------GLA-VD--
------GE---------------PDDF----K-----TLIPDIAGVSGLYADTLVTLAAN
IP-WFRS-----------------------------------------------GYRFEG
--YP--------------------------------------------------------
-----P---VAAE--SPRAGDVTTA-----------------------------------
------------------------------------------------------------
------------------------------------------------------------
-----------------------------------------
>Q4FMG0-SssP/ThiV-SAR11_0811
------------MD---------K--T-YFI-S-QS-T--SLT--LVIT-ISLIFTIVGL
IYSKK------------Y-Q----------------------------------------
--------------------------------------------G--INN--YLTANRNI
GFFSLTTSLIASALGAWILFGPASAA-TW--GGIGA-VIGYALGTA-FP--MI-FLISLG
KKIR-TDFPKGSTLIEFLRKRF-------G--KSLFKLILLMTVFYMFV-FLCAEITAVA
ILINYISG------------------T--ELWVTSLIILIATLAYTLYGGLRASIFTDNI
QMIVIVALLLISVFYLTSF--T-G---DQFSF-----S-FIK-------E--KSPH-LLS
AS---------Y-------I--P---NY-TAGL-T-FFIAVA-AT-NLFHQGNWQRVYAA
KNNEVLKKSLIVAFIVIIPIVFFMGFSGLVAVS-A------N----P------K-V----
---IPDLGFFSLLLSE--------Q-TEF-LSLIIVILGLSLTISTVDTLVNAISSLIVV
-DG-KA-TLNLN-------KK--T--N-YLTLSKYFIVV-LSIIAFVIAS-K--------
---------G-----F------SV-L-YLFL-LADL-FCCAF-VLTVFYSFYN-K-----
---K-LNEKTAYISIIIGLIGGFL--L--------------F--PAPDFSKSLLV-GI--
----ILPA-DTF---------PA--FV----S-----QSLLFLSFIIATFLPVIFWKIKG
SK---K------------------------------------------------------
------------------------------------------------------------
------------------------------------------------------------
------------------------------------------------------------
------------------------------------------------------------
-----------------------------------------
